# Supplementary material for: The Effect of Thyroid Surgery on the Accuracy of Palpation-Based Cricothyroid Membrane Identification in Female Patients: A Prospective Observational Cohort Study
Source: Medicina (Kaunas). 2024 Mar 13;60(3):471. doi: 10.3390/medicina60030471 (PMC10971964; doi:10.3390/medicina60030471)
Supplement: Supplementary file 1 [file medicina-60-00471-s001.zip]

Archive with 1 entries (1 files):
- medicina-2888799-supplementary.pdf
